# Supplementary material for: GmWAK1, Novel Wall-Associated Protein Kinase, Positively Regulates Response of Soybean to Phytophthora sojae Infection
Source: Int J Mol Sci. 2023 Jan 2;24(1):798. doi: 10.3390/ijms24010798 (PMC9821614; doi:10.3390/ijms24010798)
Supplement: Supplementary file 1 [file ijms-24-00798-s001.zip]

Archive with 1 entries (1 files):
- ijms-2122624-supplementary.pdf
